# Supplementary material for: ZIF-67-Derived Flexible Sulfur Cathode with Improved Redox Kinetics for High-Performance Li-S Batteries
Source: Molecules. 2024 Apr 17;29(8):1833. doi: 10.3390/molecules29081833 (PMC11052357; doi:10.3390/molecules29081833)
Supplement: Supplementary file 1 [file molecules-29-01833-s001.zip]

Archive with 1 entries (1 files):
- molecules-2960038-supplementary.pdf
